# Supplementary material for: Patient and public involvement in developing and validating an instrument for assessing the scaling potential of innovations in health and social services: A consensus study
Source: PLoS One. 2025 Nov 26;20(11):e0336245. doi: 10.1371/journal.pone.0336245 (PMC12654926; doi:10.1371/journal.pone.0336245)
Supplement: S6 File — (XLSX) [file pone.0336245.s006.xlsx]

## Sheet: Final data
ITEMS				ITEMS SCORE							TOOL SCORE				OPEN-TEXT																									OPEN-TEXT
Item ID	English	French		1st round			2nd round			Final Result	CVI	Clarity	CVR		1st Round / 1 ID = 1 Participant																									2nd Round / 1 ID = 1 Participant
				Relevancy	Clarity	Necessity	Relevancy	Clarity	Necessity						ID 1	ID 2	ID 3	ID 4	ID 5	ID 6	ID 7	ID 8	ID 9	ID 10	ID 11	ID 12	ID 13	ID 15	ID 16	ID 17	ID 18	ID 19	ID 21	ID 24	ID 25	ID 28	ID 29	ID 30		ID 2	ID 3	ID 4	ID 5	ID 6	ID 7	ID 8	ID 9	ID 10	ID 11
A. Health Problem A. Problème de santé
Item 1	1. The innovation addresses a relevant health problem.	1. Cette innovation répond à un problème en santé pertinent.		0.9583	0.9167	0.916667				Included													There may be important innovations that are simply unknown to the target population. There may be important innovations that are simply unknown to the key stakeholders. Both shouldn't be an absolute barrier for pushing things forward. So I wonder how these items can be calculated within the tool to reflect this. I read the first item as being judged by an expert who should be aware of the perspec…	Définir ce qu'est un problème de santé pertinent		J'aurais eu besoin de certaines illustrations pour bien répondre aux questions que ce soit les problèmes de santé visés ou les clientèles visées . Les questions sont succinctes mais je suis un peu confuse quant à savoir vraiment à qui ou à quoi elles réfèrent concrètement.	I think the relevance of a health problem is subjective, so some explanations will be needed.		1.Plutôt que problème "de santé", je laisserais "problème" tout court. En effet, dans le système de santé, certaines innovations n'adressent pas directement des enjeux de santé (cf. problèmes organisationnels par exemple). Mais la mise à l'échelle reste malgré tout importante.	Je ne suis pas certaine d'avoir répondu correctement. Je partais de l'énoncé principal qui à mon sens aurait eu avantage à être plus développé permettant ainsi une réponse plus claire et signifiante (NOT SPECIFIED)			1. L'innovation répond à un problème de santé : je propose de mettre problème social ou de santé. Étant donné que les interventions sont de plus en plus interdisciplinaires et s'adressent à de larges problématiques.
Item 2	2. Key stakeholders have explicitly requested scaling of this innovation.	2. Il y a une demande explicite de mise à l'échelle de l'innovation par les parties prenantes.		0.9583	0.875	0.583333				Included																	An explicit request by key stakeholders is important but not necessarily a requirement as they may have missed or misjudged something useful.		2. et 3. Ces items sont nécessaires mais les populations ciblées ne sont-elles pas des parties prenantes également? Pourrait-on fusionner les deux en indiquant explicitement la composition de ces parties prenantes?		Les termes "parties prenantes" et "populations ciblées" portent un peu à confusion: pour l'innovation en première ligne, les parties prenantes peuvent être généralement des cliniciens ET des acteurs du réseau tel que le ministère, la santé publique, etc. Il est probablement important de distinguer les deux car ce sont 2 groupes qui ont un impact très différent sur l'accroissement d'échelle de l'i…		Pour 2 : il faut préciser parties prenantes, je trouve que c'est vague : initiateurs de l'innovation ou responsables de la mise en oeuvre?			It will be important to notice what is the process of expressing a desire to scale and who are key stakeholders that are requesting the scale, and finally in what ways the stakeholder group differ from the target population.		Ce n,est pas clair en francais que les "partie prenantes" sont les "stakeholder", si je ne suis pas dans le domaine, je me demanderais ce que cela veut dire. Il serait bien important de bien définir les termes.
Item 3	3. Target populations have explicitly requested scaling of this innovation.	3. Il y a une demande explicite de mise à l'échelle de l'innovation par les populations ciblées.		1	0.9583	0.583333				Included																		L'apport de la population ciblée est nécessaire. Puisque c'est la raison de votre mise à l'échelle.	2. et 3. Ces items sont nécessaires mais les populations ciblées ne sont-elles pas des parties prenantes également? Pourrait-on fusionner les deux en indiquant explicitement la composition de ces parties prenantes?		Les termes "parties prenantes" et "populations ciblées" portent un peu à confusion: pour l'innovation en première ligne, les parties prenantes peuvent être généralement des cliniciens ET des acteurs du réseau tel que le ministère, la santé publique, etc. Il est probablement important de distinguer les deux car ce sont 2 groupes qui ont un impact très différent sur l'accroissement d'échelle de l'i…	target audiences may not have requested directly but they must view the innovation favorabley as being appropriate for the needs and cutlural context- so should be revised	Pour 2 et 3 : je me demandais si vous avez réfléchi aux interventions dont les personnes concernées ou bénéficiaires n'ont pas demandé la mise à l'échelle et que la demande vient de personnes externes (comme le gouvernement qui veut mettre à l'échelle une innovation communautaire).		Item 3: je trouve difficile comment " la demande explicite de mise à l'échelle de l'innovation par les populations ciblées" sera évaluée		Les populations ciblées me semblent plus libres que les parties prenantes qui peuvent être influencées par d'autres facteurs comme la politique, par ex.
B. Scaling development B. Développement de la mise à l'échelle
Item 4	4. The development of the scaling is informed by a theory, a model or framework.	4. Une théorie, un modèle ou un cadre conceptuel informent la mise à l'échelle.		0.75	1	0.36	0.86		-0.04	Excluded					L'item 4 n'indique pas vraiment la même chose en français et en anglais.											J'ai répondu positivement à l'ensemble de ce point en supposant que le préambule ou les illustrations qui seront apportés pour le point précédent nous aide comme citoyens/ patients à mieux saisir concrètement l'outil dont il est question.			4. Le terme "informer" n'est pas très clair pour moi. La mise à l'échelle peut fonctionner même sans appui d'un cadre théorique, par contre il me semble pertinent d'inciter les acteurs à s'intéresser aux cadres théoriques pouvant les guider dans leur démarche.	Toujours en lien avec les prémisses énoncées, mes réponses sont elles-mêmes basées sur le peu d'informations et ne sont pas nécessairement fiables compte tenu du peu d'info sur lesquelles se baser pour répondre. J'ai davantage répondu à partir d'un modèle qui devrait être l'objectif visé. (Not specified)						In my experience scaling goes beyond any conceptual framework, it is important to be flexible without forcing every process into a specific framework.				Bien oui cela établi les assises!	Si cet item est gardé, il faut revoir la formulation en français car le verbe "informer" n'a pas le même sens qu'en anglais.					Important for what, to whom?	Having a theory is a good thing. However, innovative healthcare is often done in fields where no proper theory is available. Therefore I regard empirical data supporting the innovation more important than a theory. Maybe "model" or "framework" is meant to lower the stakes, and at least any reasoning should be behind an innovation. However, the lower the stakes, the lower the benefit of this item.
Item 5	5. Stakeholders have given their feedback on the scaling.	5. Les parties prenantes ont donné leur avis sur la mise à l'échelle.		0.96	0.8333	0.84				Included										Besoin de mieux définir ce qu'on entend par "donner son avis".			"given their feedback" is quite vague, therefore it is hard for me to judge the importance and necessity			Participants open-ended (free text) questions	Of course, if feedback was given and ignored, that would not be sufficient, so perhaps you'll need to include something about cycles of improvement with input from stakeholders and target population?		5. et 6. Idem, fusionner parties prenantes et populations ciblées? Même si je comprends que le fait de les séparer oblige à prendre en considération les populations, ce qui n'est pas garanti en cas de fusion...			target poulations are a subset of stakeholders so there is overlap	Même commentaire : besoin de clarifier qui est "partie prenante", cela reste vague à mon avis pour une innovation		Pour les item 5 & 6, je ne comprends pas bien ce que veut dire "ont donné leur avis sur la mise à l'échelle": est ce leur avis sur le besoin de mise à l'échelle, est ce leur avis sur comment mettre à l'échelle? etc; bref pouvez-vous préciser "donner leur avis sur quoi exactement"
Item 6	6. Target populations have given feedback on the scaling.	6. Les populations ciblées ont donné leur avis sur la mise à l'échelle.		0.9565	0.875	0.833333				Included										Besoin de mieux définir ce qu'on entend par "donner son avis".			"given their feedback" is quite vague, therefore it is hard for me to judge the importance and necessity				Of course, if feedback was given and ignored, that would not be sufficient, so perhaps you'll need to include something about cycles of improvement with input from stakeholders and target population?				Nous devons clarifier ce qui entendu par population ciblées: les intervenants utilisant l'outil ou les patients en bénéficiant?	target poulations are a subset of stakeholders so there is overlap			Pour les item 5 & 6, je ne comprends pas bien ce que veut dire "ont donné leur avis sur la mise à l'échelle": est ce leur avis sur le besoin de mise à l'échelle, est ce leur avis sur comment mettre à l'échelle? etc; bref pouvez-vous préciser "donner leur avis sur quoi exactement"			Pas clair dans la formulation en francais que la population ciblée signifie. On en déduit que c'est la population ciblée par l'innovation, peut-etre rajouter ceci dans la phrase. " Les populations ciblées par l'innovation ont donné leur avis sur sa mise à l'échelle". Dans le contexte du Delphi je comprends bien ce que cela veut dire, mais si on prend la phrase comme tel pour la mettre dans un que…
C. Characteristics of the innovation C. Caractéristiques de l'innovation
Item 7	7. The stakeholders concerned share a common vision of what is to be scaled up (its goal).	7. Les parties prenantes impliquées partagent une vision commune sur ce qui signifie la mise à l'échelle (son but).		0.9167	0.88	0.75				Included																Mêmes remarques que les précédentes quant aux items où je mets la pondération 3. J'ai besoin de p,us d'éléments concrets pour mieux comprendre et donc mieux répondre sinon je ne fais qu'un acte de foi.		Il faut que ce soit facile à comprendre. L'ajustement est nécessaire. (Not specified)		Réponses toujours basées sur des objectifs définis antérieurement et qui ont été réduits à un grand principe pour lequel on ne peut être en désaccord. Je crois que nous aurions eu avantage à connaitre déjà les positions et capacités d'opération même si je suis consciente que l'opéralisation appartiendra à un autre niveau de décision. (NOT SPECIFIED)					Item 7: petite correction je pense "Les parties prenantes impliquées partagent une vision commune sur ce QUE signifie la mise à l'échelle (son but)."	it is hard to reach out a consensus on what to scale, however it is needed. I would probably highlight the need to manage conflict and preserve a common understanding from the beginning to the end of the scaling process. I will add that the innovation will have to be also respectful and include disability and age.
Item 8	8. The intervention ensures continuity of care in a wide range of services.	8. L'innovation assure la continuité des soins dans une vaste gamme de services.		0.56	0.7083	-0.0833333	0.62	0.62	-0.39	Excluded														<< La continuité dans une vaste gamme de services n'ets pas compréhensible >>. De plus cela ne qualifie pas toutes les innovations à mon sens.			Is continuity of care essential for an innovation or its scaling process? I would say no..										À la question 8, j'ai répondu << 2>>, à cause de la clarté relative de ce que signifie et inclut "une vaste gamme de services".			L'innovation au changement en constituent les pierres angulaires.						8. Continuity of care is not fundamental to many services. The relevance of this depends on the context of the innovation
Item 9	9. The innovation is simple and easy to understand for the target population.	9. L'innovation est facile à comprendre pour les populations ciblées.		0.96	0.96	0.6				Included
Item 10	10. The innovation is sex- and gender-sensitive.	10. L'innovation tient compte des questions de sexe et de genre.		0.875	0.92	0.333333			0.05	Excluded									Je ne suis pas sûre que les questions de genre soient pertinent pour le développement d'un outil permettant de faciliter l'accès aux soins de santé.					Genre et minorités sont trop spécifiques, il pourrait y avoir une question plus générique sur l'équité (peut concerner genre, age, éthnie, revenue, littératie, lieu de vie, opinions......)					10. et 11. Sont très nécessaires mais à fusionner également? "L'innovation prend en considération les personnes discriminées et minorisées (sexe, genre, culture, origine,...)"												Les questions de sexe et de genre ne sont peut-être pas pertinentes pour toutes les innovations, donc si cet item est gardé, il faudrait ajouter "si applicable".		Je ne saisis pas en quoi le sexe et le genre sont pertinents pour l'invitation.			10. Depends on the context	10. I regard such aspects as being on another dimension. If an innovation is not gender-sensitive or is not ethically desirable in any other way, it should not be applied. However, this is not a question of scalability.
Item 11	11. The innovation respects indigenous communities, visible minority and their culture[s].	11. L'innovation respecte les communautés autochtones et les minorités visibles et leur[s] culture[s].		0.9565	0.84	0.583333				Included														Genre et minorités sont trop spécifiques, il pourrait y avoir une question plus générique sur l'équité (peut concerner genre, age, éthnie, revenue, littératie, lieu de vie, opinions......)					10. et 11. Sont très nécessaires mais à fusionner également? "L'innovation prend en considération les personnes discriminées et minorisées (sexe, genre, culture, origine,...)"				pour 11: je me demandais si ce ne serait pas plus englobant de parler de respect des droits des personnes et communautés et mettre en parenthèse (autochtones, minorités visibles, ou autres?)					La définition du mot "respecte" les communautés autochtone est large et floue. Peut-etre inscrire "repsecte les principes (ou autre terme) des communauté autochtone. La version anglais est ok, mais en francais cela fait une drole tournure de phrase
D. Strategic, political or environmental context of the scaling D. Contexte stratégique, politique et environnemental de la mise à l'échelle
Item 12	12. The innovation is consistent with existing national health policies, plans and priorities.	12. L'innovation est conforme aux politiques, plans et priorités de santé du gouvernement.		0.76	0.84	0.12	0.86		0.13	Excluded						12. L'innovation est conforme aux politiques, plans et priorités de santé du gouvernement...Quand la politique prend le dessus du monde médical...c'est honteux. Pendant la crise de Covid que nous venons de traverser certains chercheurs ont été empêcher de s'exprimer dans le domaine qui relevait de leur compétence!!! Medicago tant qu'à lui n'a jamais pu établir sa mise en marché...on ressentait la…				Un utilisateur pourrait ne pas saisir la différence entre 12 et 13.				12, 13, 14 : un peu redondantes, peut etre une seule suffit / Bonjour, J’ai repondu, mais la validations ne permettait pas de mettre des commentaires. Je voulais indiquer qu’il y a un point qui me semble pas couvert par le questionnaire : ce sont aspects juridiques de la mise à l’échelle. En effet dans les phases précoces de l’innovation, nous bénéficions généralement de dérogations au droit comm…				L'innovation est conforme aux politiques du milieu? Ou l'innovation amène les politiques à s'adapter au milieu?	12. et 13.: Je ne limiterais pas l'item aux considérations nationales. Toutes les échelles politiques et sociétales doivent être prises en considération, du plus local au plus global.	Il n'est pas toujours facile d'intégrer une logique pour mener à bien un tel projet, même que, malgré l'obligation d'être conforme aux visées ministérielles, cela ajoute une complexité, tant dans la lenteur, la compréhension et la mise en oeuvre d'un tel projet. C'est, à mon sens, une des raisons pour lesquelles tant de projets très bien faits sont restés dans l'ombre (Not specified)	La notion de "plan gouvernemental" pourrait être peu discriminant. L'outil devrait être spécifique à quelles orientations il s'adresse: première ligne, médecine hospitalière, prévention-santé publique, etc. Les plans nationaux diffèrent-ils beaucoup des programmes de santé des gouvernements?		12. conforme ne renvoie pas ici à consistent. Peut-être parler plus de compatible, car conforme n'implique pas l'esprit d'adaptation.		Item 12: voir la pertinence d'ajouter: lois, partenariats, financements, etc			Oui c'est important que cela s'aligne avec le gouvernement mais en même temps il ne faut pas que cela soit plus important que ce que la population ou les knowledge users (clinicien) ont comme priorité. Donc pas seulement centré sur le gouvernement mais doit aussi s'aligner avec les autres acteurs du système de santé (le Bottom up vs le TOP Down) (NOT SPECIFIED)		Parfois ils possèdent une excellente expertises mais sont arrêtés par des obstacles politiques....ex.: en ce qui concerne LA PRÉVENTION						An innovation can lack consistency with policies because there is no relevant policy. This is different to being contrary to policies.	I find it quite hard to judge the items on this page. Feel free to ignore my ratings... It is way easier to implement an innovation that complies with national policy/guidelines/goals. So if you have these items in the questionnaire and the innovation checks all these boxes, its potential for success is higher compared to an innovation that runs against these goals. However, there may be innovati…
Item 13	13. The innovation addresses needs in government health programs.	13. L'innovation répond aux besoins des programmes de santé du gouvernement.		0.7917	0.7826	0.0833333	0.9	0.86	0	Excluded						13. L'innovation répond aux besoins des programmes de santé du gouvernement....Wow! en total désaccord, l'innovation doit répondre aux besoins des patients, des citoyens d'abord.				Un utilisateur pourrait ne pas saisir la différence entre 12 et 13.				12, 13, 14 : un peu redondantes, peut etre une seule suffit			Who would assess whether the innovation addresses needs in government health programs? This may be a rather subjective view...		12. et 13.: Je ne limiterais pas l'item aux considérations nationales. Toutes les échelles politiques et sociétales doivent être prises en considération, du plus local au plus global.						Quelle différence entre "besoins des programmes de santé du gouvernement" à l'item 13 et "priorités" à l'item 12?						Pour l'item 13, l'expression "du gouvernement" peut amener de la confusion car cela dépend du contexte. Au Canada, il y a une distinction entre les programmes provinciaux et fédéraux, dans d'autres pays, la santé est gérée au niveau municipal... Donc, peut-être modifier pour "programmes de santé gouvernementaux"		Je ne saisis pas bien la raison pour laquelle l'innovation doit s'aligner sur les besoins des programmes de santé du gouvernement
Item 14	14. The innovation complies with policy guidelines in the target scale-up setting.	14. L'innovation est conforme aux directives politiques du milieu dans lequel elle sera mise à l'échelle.		0.84	0.8	0.304348			0.27	Excluded						14. L'innovation est conforme aux directives politiques du milieu dans lequel elle sera mise à l'échelle....encore là, ce n'est pas au monde politique dans le domaine de la santé de donner des directives politiques c'est le contraire...c'est au monde médical d'innover dans son champ de compétence...et non l'inverse!								12, 13, 14 : un peu redondantes, peut etre une seule suffit							L'innovation pourrait ne pas être "conforme" aux politiques car de nature plus révolutionnaire ou nécessitant une transformation de politiques désuettes (l'exemple de la télésanté le démontre car elle nécessitait la modification de lois provinciales).				Item 12 "conforme aux politiques" Item 14 "conforme aux directives politiques": quelle différence?
Item 15	15. The political obstacles to the scaling of this innovation can be overcome.	15. Les obstacles politiques à la mise à l'échelle de cette innovation peuvent être surmontés.		0.72	0.68	0.2	1	0.86	0.65	Included						15. Il n'y a pas d'obstacle politique à la mise à l'échelle de cette innovation....Justement aucun obstacle politique ne devrait nuire l'innovation du monde médical.			Comment pouvons nous le savoir si nous n'avons pas une interaction directe avec les décideurs.	Définir "obstacle politique".	L'utilisation de la négation dans un énoncé rend ce dernier difficile à comprendre. Pour une plus grande clarté, j'utiliserais un énoncé affirmatif, sans négation.			il y a toujours des obstacles politiques, la question est plutot comment les surmonter		Est-ce que l'item 15 réfère au fait de >> s'assurer << qu'il n'y a pas d'obstacle à la mise à l'échelle de l'innovation. Si oui je suggère de l'ajouter ou sinon formuler ce à quoi l'item réfère de façon plus précise.						can political obstacles be overcome? they may be there but if so if they can be identified and easily overcome the innovation is scalable- so it is an issue of how great the obstacles are and the relative easy of overcoming them rather "there are no political obstacles"	15. Il y a souvent des obstacles connus ou non. Ne serait-il pas mieux de formuler la question autrement, en parlant par exemple de réceptivité au plan politique. La question telle que formulée serait plus pertinente sur le plan juridique.					La question 15 "obstacle politique", n'est pas très clair pour moi. je le comprends, mais quand on le lit ce n,est pas intuitif. Peut-etre la formuler autrement, encore ici en anglais c'est plus clair
E. Evidence available for effectiveness of the innovation E. Données probantes sur l'efficacité de l'innovation
Item 16	16. There are data on the effectiveness of the innovation.	16. Il existe des données sur l'efficacité de l'innovation.		0.92	0.92	0.92				Included																	"Availability of data" in itself is not enough, as the quality and relevance of that data is key (in other words, there are many cases of rubbish data out there...)			Je ne crois pas qu'Il y ait des désavantages à tout désir d'innover. Toutefois, comme dit précédemment, tant de belles recherches et si peu de diffusion qui ferait une différence sur l'accès aux données probantes, au taux de réussite, à la capacité de changement vers de nouvelles méthodes. Je suis contente qu'un tel projet de rassembler fasse partie de votre intention première. NOT SPECIFIED	La notions de "données" doit être clarifiée: il y a une différence entre un "n" -=15 (sondage de satisfaction) et N = 70 000 cas ayant fait l'objet de publication scientifique. Le niveau de preuves est probablement de plus en plus important au fur et à mesure que l'on avance dans l'accroissement (d'un milieu à un autre, à une région à une province		Et sił n y a pas de données probantes, surtout pour les innovations qui veulent être mises à l'échelle rapidement par le gouvernement, ce qui se passe parfois avec les vaccins ou médicaments. A réfléchir.		Item 16: efficacité de l'innovation dans le milieu où elle sera mise à l'échelle?
Item 17	17. The advantages of the innovation and its positive impact on the health of individuals and communities are visible and can be easily demonstrated using evidence-based data. communautés sont visibles et facilement démontrés par des données probantes.	17. Les avantages de l'innovation et les impacts positifs sur la santé des individus et des		1	0.9583	1				Included						17. Les avantages de l'innovation et les impacts positifs sur la santé des individus et des communautés sont visibles et facilement démontrés par des données probantes....ici des sites web facilement repérables pour la population pour y découvrir les avantages serait bienvenue!													17. Là encore, cela dépend du niveau d'implantation de l'innovation. Si elle améliore le travail des soignants, l'impact sur la population ne sera peut être pas facilement visible (encore moins sur le court terme) même si sur le long terme l'innovation est pertinente, efficace voire essentielle.					Re: item 17; there may be innovations where its positive impact is visible, but it is not easy to measure and/or demonstrate it. If easy to demonstrate is required that may result in disadvantaging important innovations from being considered for scaling.
Item 18	18. There are data on the negative impacts of the innovation.	18. Il existe des données sur les impacts négatifs de l'innovation.		0.8696	0.7917	0.416667		0.86		Included						18. Il existe des données sur les désavantages de l'innovation....même chose on devrait pouvoir y avoir accès facilement.										J'apprécie beaucoup qu'on réfère aux avantages mais aussi aux ...désavantages ce qui est plus éthique.								What about disadvantages of not scaling as an additional item.	Item 18: désavantages: inclut les limites, les effets indésirables de l'innovations? mesurées dans le milieu où elle sera mise à l'échelle?					L'innovation comporte des avantages certes...mais elle peut également engendrer de graves conséquences si elle n'est pas bien gérée !!! D'en connaître les impacts négatifs est super important.	Cet item est clair, mais il demeure ambigu pour moi car ce n'est pas parce qu'une réponse "non" à cet item peut signifier deux choses : il n'y a pas d'impact négatif ou il y en a peut-être mais on ne le sait pas car nous n'avons pas de données...
F. Scaling costs and quantifiable benefits F. Coûts et avantages quantifiables de la mise à l'échelle
Item 19	19. There are data on financial and human resources [full costs] needed to scaling the innovation.	19. Il existe des données sur les ressources financières et humaines (coûts totaux) nécessaires à la mise à l'échelle de l'innovation.		0.9167	0.9585	0.75				Included																		Il existe des particularités pour chaque innovation. Les références sont importantes mais il faut savoir l'adapter en conséquence. (Not specified)		Entre l'intention positive de mieux faire et soumettre une valeur plus à un nouveau projet incluant une preuve que cela ajoute à la capacité de changer à l'avantage du paient et la mise en oeuvre de ce qui apparait comme une meilleure solution plus fonctionnelle ou du moins plus sensée, on peut déjà établir comme tout changement à venir au-delà d'une innovation constructive, utile et nécessaire d…				re: item 19, wondering if the word 'to' should be replaced with 'for'		This component is desirable but in reality, scaling operates without having a clear understanding of what to scale or even what the budget should be.
Item 20	20. The innovation requires human and financial resources that can reasonably be expected to be available during the scaling. pendant la mise à l'échelle.	20. L'innovation nécessite des ressources humaines et financières dont on peut raisonnablement s'attendre à ce qu'elles soient disponibles		0.9583	0.9167	0.652174				Included																Je ne suis pas certaine de bien saisir la portée du mot << raisonnablement >> vous avez sans doute bcp cogité pour en venir à opter pour son utilisation mais que veut-il dire concrètement. Ce qui est raisonnable pour une partie ne l'est peut-être pas pour l'autre.	Resource availability is important but if the innovation is very powerful, it ought to be feasible to up the resources available, so in itself, it is not a break or make criteria in my opinio								Où sont les ressources matérielles, infrastructures?
Item 21	21. There are data on the cost-effectiveness of the innovation compared to existing equivalent innovations or alternatives.	21. Il existe des données sur les coût-efficacité de l'innovation (en comparaison aux alternatives existantes).		0.8333	0.9585	0.416667				Included
G. Implementation fidelity of the innovation G. Fidélité d'implantation de l'innovation
Item 22	22. There are data on fidelity of the innovation regarding its principles and outcomes.	22. Il existe des données sur la fidélité de l'innovation concernant ses principes et ses bénéfices.		0.7917	0.5417	0.0434783	0.76	0.52	0.22	Excluded										Définir ce qu'on entend par fidélité pour vulgariser l'outil à différents types d'utilisateurs.				Il existe des données sur la fidélité: difficile à repondre si on est en amont de la mise à l'échelle. Par ailleurs, la notion de fidélité doit etre questionnée : une des clefs du succes de la mise à 'l'échelle n'ets pas la fidélités mais au contraire l'adaptation à la diversité des contextes. Il y a ainsi un enjeu d'équilibre entre fidélités aux fonctions clefs et adaptation de la forme notamment			Fidelity could be a misleading way of assessing whether to scale. What if the innovation becomes better? Then there is no fidelity but surely it is a good outcome. So I would rephrase fidelity to talk about "same or more"		Tous ces items nécessitent d'expliciter ce qu'on entend par fidélité et de définir la manière dont cette fidélité est évaluée. Il faudrait ajouter quelque chose à ce propos. (Not specified)	L'implantation de l'innovation en vue de la mise à l'échelle doit avoir le mandat très clair de protéger ce qui est déjà et de profiter à mon sens de cet exercice pour faire un nettoyage complet sur la pertinence ou non de ce qui existe déjà et de mettre en avant ce qui est encore pertinent et ajouterait aux documents existants pouvant faire une différence dans la compréhension de l'étude initial…		Questions on fidelity are problematic - fidelity in implementation vs fidelity in outcomes? Strict fidelity can be an obstacle to successful and sustainable scale up as adaption of the interventions is usually necessary to address changing contexts, target audiences, changes over time. As in many of the other questions it is not an either or situation but one of a continuum				I would understand innovation to be the starting point and not the finish line. Maintaining the fidelity of the innovation perhaps is not as relevant as obtaining the results we expect (stakeholders and target populations).		Pour la fidélité de l'implantation, ce n'est pas tout à fait clair pour moi.			L'item 22 pourrait être formulé plus clairement car il est complexe. Peut-être demander uniquement "Il existe des données sur le maintien des principes et des bénéfices de l'innovation lors de sa mise à l'échelle"					While it may be worthwhile to know that the innovation fidelity can be maintained, this is not essential. It is however essential to know about this.	Sorry, I simply have problems to understand what is meant with these items.	Fidélité pour les fonctions clefs, mais adaptation nécessaire à la diversité des contextes (une intervention qui ne s'adapte pas ne peut être mis à l'échelle généralement)
Item 23	23. The fidelity of the innovation can be maintained at scale.	23. La fidélité de l'innovation peut être maintenue lorsqu'elle est mise à l'échelle.		0.9167	0.7083	0.333333		0.81	0.39	Excluded																																			Avec la description de cette section, les questions 23 et 24 sont à mon avis, indissociables et sont importantes pour s'assurer de la conformité lors de la mise à l'échelle et doivent être incluses sans l'obligation de la question 22 qui peut être essentielle pour ceux qui analyseront les résultats obtenus mais pas pour les répondants.
Item 24	24. The fidelity of the innovation can be monitored at scale.	24. La fidélité de l'innovation peut être surveillée lorsqu'elle est mise à l'échelle.		0.9583	0.8333	0.333333			0.22	Excluded																Si vous référez à des protocoles ou des mécanismes de surveillance l'indiquer dans votre item.		La surveillance de la fidélité demande une surveillance constante, il me semble.												je changerais le mot surveillée par le mot accompagner.
H. Adaptability of the innovation H. Adaptabilité de l'innovation
Item 25	25. There are data on the adaptability of the innovation.	25. Il existe des données sur l'adaptabilité de l'innovation.		0.875	0.7083	0.416667		0.86		Included																Ce bloc d'énoncés est rassurant tant pour les citoyens/ patients/ que les organisations. La souplesse évoquée est un plus quant à susciterl'adhésion.	Similarly, "consideration" given to requirements may mean they have been considered and rejected or poorly considered. In the absence of a quality assessment of data or considerations, I don't think this is informative enough. Lastly, adaptation should be measured, perhaps against some kind of ideal: e.g. 25% of full potential		Même commentaire pour l'adaptabilité que pour la fidélité. Il faut également que les répondants définissent ce qu'ils considèrent comme les objectifs et résultats fondamentaux sur des bases objectives ( ce qui nous renvoie à la fidélité). (Not specified)	Très important de tenir compte de la fiabilité quant à l'objet de l'étude tout en adaptant l'aspect réaliste et fonctionnel aux cultures diverses NOT SPECIFIED
Item 26	26. Requirements for local adaptations of the innovation (into a new context) have been considered.	26. Ce qui est nécessaire pour adapter l'innovation localement (nouveau contexte) a été considéré.		1	0.9167	1				Included
Item 27	27. The innovation can be (or has been) adapted for scaling without altering its fundamental characteristics, goals and outcomes.fondamentaux.	27. Des adaptations peuvent être (ou ont pu être) apportées à l'innovation sans altérer les caractéristiques, les objectifs et les résultats		0.9167	0.9167	0.583333				Included																							27 : il est souvent difficile de mettre à l'échelle, qui nécessite certainement une adaptation, et qu'il n'y aie pas de transformation. Je ne pense pas que ces transformations soient nécessairement de l'altération. Parfois, ces transformations sont nécessaires. Cet item me laisse perplexe sur sa pertinence. L'adaptation politique et institutionnel est aussi importante; ce qui serait important à r…
I. Coverage of the innovation I. Couverture de l'innovation
Item 28	28. There is a clear definition of the target population (e.g who will be covered by the scaled innovation and what are their attributes).	28. Il y a une définition claire de qui sont la population ciblée par la mise à l'échelle de l'innovation (c'est-à-dire qui sera couvert.e et quelles sont ses attributs).		0.9583	0.8333	0.916667				Included							Reformuler: Il y a une définition claire de qui EST la population ciblée par la mise à l'échelle				Très mauvaise et inexacte traduction en français; erreurs grammaticales qui nuisent à la clarté et la compréhension de l'énoncé. Le libellé de l'énoncé en anglais est différent de celui en français...									Importance de tenir compte des populations ciblées avec les caractéristiques de chaque population visée. Essentiel NOT SPECIFIED	Je reviens sur l'importance de clarifier population visée, cliniciens et acteurs-clés. Une innovation comme eConsult (aujourd'hui Conseil numérique) vise les médecins et tous leurs patients en première ligne mais sans contact aux patients. On évaluerait le nombre de patients sur la population totale inscrite auprès d'un médecin? Ou le nombre de médecins utilisateurs?
Item 29	29. There are data on the reach of the innovation among the people involved (numerator & denominator).	29. Il existe des données sur la couverture de l'innovation parmi les personnes concernées (numérateur et dénominateur).		0.8333	0.7391	0.166667		0.86	0.3	Excluded																La formulation de la question 29 serait à revoir pour une compréhension plus claire par le citoyen/patient.			29. Cette image du numérateur/dénominateur, si elle est classique dans la littérature, n'est pas explicite pour le "grand public" ou les utilisateurs de ces connaissance. Il faudrait être plus explicite sur la façon dont on considère la couverture.												Simplifier la formulation, ex: Il existe des données sur le nombre prévu d'unités (personnes, services, etc.) devant être couvertes par l'innovation et le nombre réel d'unités couvertes				Non pertinent pour les répondants aux questionnaires d'évaluation de la mise à l'échelle.
Item 30	30. The scaling of the innovation has the potential to reach the intended target population.	30. La mise à l'échelle de l'innovation a le potentiel de couvrir l'ensemble des populations ciblées.		0.9167	1	0.583333				Included																À quoi réfère le potentiel dans la question 30.?N'est- ce pas un peu utopique comme prétention?
J. Acceptability of innovation at scale J. Acceptabilité de l'innovation
Item 31	31. There are data on the acceptability of the innovation. * The statement presented in the first round contained a wording error. The evaluation must be redone.	31. Il existe des données sur l'acceptabilité de l'innovation. * L'énoncé présenté lors du premier cycle contenait une erreur de libellé. L'évaluation doit être refaite.		0.875	0.75	0.181818		0.95	0.83	Included							Item 31 Il existe des données sur l'adaptabilité de l'innovation. Devrait être sur l'acceptabilité et non l'adaptabilité			Définir adaptabilité pour tous les types d'utilisateurs	Je retirerais la question 31 qui n'a aucun lien avec l'acceptabilité...		I answered it with "acceptability" in mind although "adaptablity" was in the item. I hope I did the right thing here...					Essentiel! (Not specified)	31. Redondant avec 25. Ne s'agissait-il pas de l'accessibilité plutôt? Je réponds en ce sens. À mon sens, cette question de l'acceptabilité est déjà évoquée dans les premiers items (sur lesquels je commentais justement l'appartenance de la population aux parties prenantes).	Il est essentiel que toute démarche visant un projet populationnel soit mené en tenant compte de l'acceptabilité sociale. C'est ce qui permet de faire accepter un dit-projet en tenant compte des besoins des populations allant chercher du même coup leur approbation et collaboration. NOR SPECIFIED		are 31 and 32 about adatability or do you mean acceptability? Adatability is critical as is acceptability which the headline suggests is the topic here	31. Question 31 me semble répétitive dans la partie adaptabilité, à vérifier.		Cette page évalue l'issue d'acceptabilité: pourquoi l'item 31 parle d'adaptabilité?	I am confused by the first question asking about adaptability and not acceptability		Je pense que ces question 31 et 32 sont très importante
Item 32	32. The innovation is presented appropriately using ideas and language that are meaningful to the target populations.	32. L'innovation est présentée de façon appropriée en utilisant un langage significatif pour les populations ciblées.		0.9583	1	0.583333				Included																Et ça commence dès maintenant en tenant compte des différentes réponses, commentaires et questionnements liés au présent questionnaire.						are 31 and 32 about adatability or do you mean acceptability? Adatability is critical as is acceptability which the headline suggests is the topic here						Je pense que ces question 31 et 32 sont très importante
K. Adoption of innovation at scale K. Adoption de l'innovation à grande échelle
Item 33	33. There are data on the adoption of the innovation considering the number of units (people, services, etc.) expected to adopt the innovation and the real number that adopted it.	33. Il existe des données sur l'adoption de l'innovation en considérant le nombre d'unités (personnes, services, etc.) prévues pour adopter l'innovation et le nombre réel qui l'a adoptée.		0.875	0.9167	0.333333			0.5	Included							Il faudrait définir le terme adoption pour l'item 33									J'ai apprécié que cette fois-ci vous expliquiez ce qu'était le numérateur et le dénominateur.		Utilisation à titre de référence. (not specified)	Même commentaire concernant numérateur/dénominateur.	L'importance que les dit-projets rejoignent le plus de population possible. Cela rejoint un principe d'efficacité, de contagion positive et de réalisation qui touche une communauté peu importe laquelle dans laquelle les gens se reconnaissent. NOT SPECIFIED			Il y a un élément essentiel de l'innovation dans le processus d'adoption, c'est l'organisation qui a porté l'innovation, dont ses ressources, ses apprentissages sont essentiels. Est-ce que cette organisation (unité de soins, communautés ou autres) est impliquée dans la mise à l'échelle?							Un bon échantillonnage est primordial.	L'item 33 n'est pas clairement formulé. Suggestion: Il existe des données sur le nombre prévu d'unités (personnes, services, etc.) pour adopter l'innovation et le nombre réel d'unités qui l'ont adoptée.				La question 33 est suffisante.
Item 34	34. There are data on target population intention to adopt the innovation.	34. Il existe des données sur l'intention des populations ciblées d'adopter l'innovation.		0.8333	0.9167	0.0434783			0.09	Excluded																	"Data on intention to adopt" seems still too vague to be really useful					intention is less important than numbers adopting
L. Scaling environment L. Milieu de mise à l'échelle
Item 35	35. The innovation has been tested in the type of environment in which it is to be scaled up. *Due to a technical failure, it was not possible to calculate the scores for importance and clarity. The evaluation must be redone.	35. L'innovation a été testée dans le même type de milieu où elle sera mise à l'échelle.				0.565217	0.9	0.81		Included																				Essentiel que toutes les parties prenantes soient impliquées et qu'une personne habilitée soit reconnue comme portant le dossier tant comme spécialiste que come médiatrice. NOT SPECIFIED			35. Considérant qu'aucun milieu est 100% identique, je me dis que cette question mérite d'être révisée.			Testing the innovation is for me the first step to the adapt it to the context where it will be implemented
Item 36	36. Local multi-stakeholder partnerships have been established to support the scaling.	36. Les partenariats multipartites locaux sont en place pour soutenir la mise à l'échelle.		0.9583	0.9167	0.583333				Included																	Local partnerships could be great and then a requirement for scaling, or set-up in a poor manner and therefore dysfunctional, or misrepresenting the target population... so here, too, I think some info on quality is needed.		Clarifier "partenariats multipartites".				36. La traduction de l'item peut être révisée. Les partenariats sont impliqués? Les partenariats sont identifiés?	re item 36, should it read, 'partnerships with all relevant stakeholders have been established'
Item 37	37. Appropriately trained personnel exists and is available for scaling [in target sites].	37. Il existe une main-d'œuvre formée de façon appropriée et elle est disponible dans le milieu où l'innovation sera mise à l'échelle.		1	1	0.75				Included																			Sauf erreur de ma part, l'item 37 recoupe l'item sur les moyens humains et financiers à disposition.			trained in what? if not trained they can be trained in regard to critical knowledge, skills and practices as part of the scale up implementation	37. Au lieu de main-d'oeuvre formée, je suggère ressources humaines qualifiées ou personnel qualifié ou formé.					Ce n,est pas clair pour moi dans la question 37 si la main d'oeuvre formée fait référence à l'équipe déjà en place ou s,il s'agit de personnel en lien avec l'innovation
M. Infrastructure required for scaling M. Infrastructure requise pour la mise à l'échelle
Item 38	38. There are data on the feasibility of the innovation.	38. Il existe des données sur la faisabilité de l'innovation.		0.8333	0.9167	0.666667				Included																				Essentiel d'avoir au départ l'autorisation d'une direction concernée mettant en évidence les objectifs du projet. Essentiel de nommer un comité, une infrastructure qui permet de suivre la réalisation tant dans son approche, la nomination et la pertinence des membres composant le comité et l'obligation d'une réédition de compte à des moments désignés préalablement lors du dépôt des objectifs visés…			38. Faisabilité par rapport à quoi? Sa mise en oeuvre? Sa mise à l'échelle? Il manque à cette question un complément. Est-ce une question en lien avec la complexité de l'innovation ?
Item 39	39. Infrastructure requirements for scaling the innovation are achievable.	39. Les exigences d'infrastructure pour la mise à l'échelle de l'innovation sont réalisables.		0.9583	0.9167	0.75				Included							L'item 39 n'est vraiment pas clair										If Q39 is properly informed, then it makes Q40 redundant, I think?
Item 40	40. The organizational infrastructure required is available for scaling the innovation.	40. L'infrastructure organisationnelle requise est disponible pour la mise à l'échelle de l'innovation.		0.9583	0.9167	0.666667				Included						il est important que l'infrastructure organisationnelle soit disponible tout au long du processus, y compris la main-d'oeuvre qualifiée et les structures de suivi et d'évaluation (professionnels, processus, mesures, etc.). L'Accompagnement pour les réfractaires aux innovations est des plus importantes, il constitue une constante du management permettant un virage réussie! C'est un immense défi, c…																not clear what organizational infroatructure refers to. As previously these are important requirements for scale up success but they may not be in place when assessing initial scalability. These capacities can be developed as part of the scale up implementation process.	Je pense aussi à l'infrastructure politique, communautaire et juridique pour supporter la mise à l'échelle. Supposons que c'est une innovation qui devrait être mise à l'échelle au Canada, il peut y avoir des différences de législation qui font que s'il n'y a pas d'infrstructure politico-juridique favorisant la mise à l'échelle, ce sera difficile.					Tout ici est important et clair
Item 41	41. Structures are in place for monitoring the scaling process.	41. Des structures sont en place pour surveiller le processus de mise à l'échelle.		0.9583	0.9167	0.652174				Included																			41. et 42. redondants. Cette partie recoupe les items sur les moyens humains et financiers qui n'ont donc plus de raison d'être.						Peut-être à l'item 41 on devrait parler de "suivi" et de de "surveiller"
Item 42	42. Structures are in place for evaluating the scaling process.	42. Des structures sont en place pour évaluer le processus de mise à l'échelle.		0.9583	1	0.666667				Included																			41. et 42. redondants. Cette partie recoupe les items sur les moyens humains et financiers qui n'ont donc plus de raison d'être.
N. Sustainability N. Pérennisation
Item 43	43. The sustainability (maintaining the scaling on a lasting basis) has been considered.	43. La pérennisation de la mise à l'échelle a été considérée.		1	0.875	0.565217				Included																	I may have misunderstood, but I would assume that the act of scaling is a one-off - although it may take a long time, you only do it once. After that, the large-scale adoption of the innovation should be sustainable. In other words, it is not the scaling itself that needs to be, but its result.			Il m'a été difficile d'apporter une réponse fiable sur ces éléments ne connaissant pas les règles précises au niveau de la pérennité en recherche. Préférablement, j'espère que ces règles existent NOT SPECIFIED		Data on sustainability is not clear and unlikely to exist when assessing scalability- it needs to be considered and reflection on how implementation can potentially be sustained in the future- but hard answers are unlikely			Pas sûr de comprendre l'item 43: "La pérennisation de la mise à l'échelle a été considérée" c'est à dire ??? a été mésurée, .....?	I am not sure if we should be constantly sustaining the scaling or passing to another stage of the process, for example, formalizing the changes in place
Item 44	44. The human and financial resources required for scaling are sustainable.	44. Les ressources humaines et financières requises pour la mise à l'échelle de l'innovation sont pérennes.		0.8696	0.8696	0.454545				Included
Item 45	45. There are data on how long the innovation can it be sustained at scale.	45. Il existe des données sur la durée de la pérennité de l'innovation à grande échelle.		0.7391	0.6522	-0.0434783	0.81	0.71	0.22	Excluded							Le terme pérennité peut être difficile à comprendre et que signifie "la durée de la pérennité"? Théoriquement, la pérennité devrait être éternelle…												45. Cet item est trop restrictif, la mise à l'échelle peut se faire à moyenne échelle également, ou sous d'autres formes (diffusion). De même, je ne comprends pas pourquoi on s'interroge sur la "durée" de la pérennité. Ce qui est central c'est la "capacité" à être pérennisé une fois mise à l'échelle, il me semble. En revanche, la présence de données sur le potentiel de pérennisation est bien esse…				45. J'enlèverai le mot durée.															La durée de la pérennité ou les conditions de la pérennité?
O. New suggested items
Item 46	46. The scaling of innovation follows guidelines to ensure equity, diversity and inclusion of marginalized groups in society.	46. La mise à l'échelle de l'innovation suit des lignes directrices visant à garantir l'équité, la diversité et l'inclusion des groupes marginalisés dans la société.					1	0.94	0.74	Included																																				46. Innovations need to consider the impact on EDI but guidelines are not useful	46. See above regarding gender sensitivity. I would keep ethical aspects out of the questionnaire.
Item 47	47. The scaling of innovation complies with national and local legislation.	47. La mise à l'échelle de l'innovation est conforme à la législation nationale et locale.					0.88	0.88	0.48	Included																															Item 47: Si ce n'est pas conforme à la loi, alors on ne devrait même pas penser à cette innovation !						47 and 48. See comments above on compliance with national policy/goals/guidelines. "needs in global health PROGRAMS". I guess you meant the french version? If yes, then I have the same rating trouble like with the national policy/goals/guidelines.
Item 48	48. The scaling of the innovation is consistent with existing global health policies, plans and priorities.	48. La mise à l'échelle de l'innovation est conforme aux politiques, plans et priorités de santé globale.					0.88	0.71	-0.2	Excluded																															Items 48 et 49: pas clairs car on ne sait pas nécessairement à quoi le terme santé globale réfère					48 Global health priorities are often different to local priorities and needs
Item 49	49. The scaling of innovation addresses needs in global health.	49. La mise à l'échelle de l'innovation répond aux besoins des programmes de santé globale.					0.94	0.82	0.2	Excluded																																					49. Can't answer that: The english version asks it the innovation addresses "needs in global health", the french version asks if the innovation addresses
Item 50	50. The disadvantages of not scaling has been considered.	50. Les désavantages de la non mise à l'échelle ont été considérés.					0.88	0.82	0.55	Included																															Item 50: À éviter absolument: double négation.
[truncated: 13 more columns]

## Sheet: Domains revue x Delphi
(C1 ) health problem addressed	A. Health Problem A. Problème de santé
(C2 ) development process of the innovation;	B. Scaling development B. Développement de la mise à l'échelle
(C3 ) innovation characteristics;	C. Characteristics of the innovation C. Caractéristiques de l'innovation
(C4 ) strategic, political or environmental context of the innovation; ( dence available for effectiveness of the innovation; ( innovation costs and quantifiable benefits;	D. Strategic, political or environmental context of the scaling D. Contexte stratégique, politique et environnemental de la mise à l'échelle
(C5) evidence available for efectiveness of the innovation	E. Evidence available for effectiveness of the innovation E. Données probantes sur l'efficacité de l'innovation
(C6) innovation costs and quantifiable benefits;	F. Scaling costs and quantifiable benefits F. Coûts et avantages quantifiables de la mise à l'échelle
(C7 ) potential for implementation fidelity and adaptation of the innovation	G. Implementation fidelity of the innovation G. Fidélité d'implantation de l'innovation
	H. Adaptability of the innovation H. Adaptabilité de l'innovation
(C8 ) potential reach and acceptability to the target population;	I. Coverage of the innovation I. Couverture de l'innovation
	J. Acceptability of innovation at scale J. Acceptabilité de l'innovation
	K. Adoption of innovation at scale
(C9 ) delivery setting and workforce;	L. Scaling environment L. Milieu de mise à l'échelle (included workforce)
(C10 ) implementation infrastructure required for scale-up;	M. Infrastructure required for scaling M. Infrastructure requise pour la mise à l'échelle
(C11 ) sustainability (i.e. longer-term outcomes of the scale-up);	N. Sustainability N. Pérennisation

## Sheet: List
Included
Excluded
